# Supplementary material for: Adverse childhood experiences as a risk factor for depression-overweight comorbidity in adolescence and young adulthood
Source: Eur J Public Health. 2025 Jun 25;35(5):896–902. doi: 10.1093/eurpub/ckaf102 (PMC12529294; doi:10.1093/eurpub/ckaf102)
Supplement: ckaf102_Supplementary_Data [file ckaf102_supplementary_data.zip]

Archive with 13 entries (12 files):
- ckaf102_Supplementary_Data/
- ckaf102_Supplementary_Data/ejph-2024-08-om-0547-File002.docx
- ckaf102_Supplementary_Data/ejph-2024-08-om-0547-File003.docx
- ckaf102_Supplementary_Data/ejph-2024-08-om-0547-File004.docx
- ckaf102_Supplementary_Data/ejph-2024-08-om-0547-File005.docx
- ckaf102_Supplementary_Data/ejph-2024-08-om-0547-File006.docx
- ckaf102_Supplementary_Data/ejph-2024-08-om-0547-File007.docx
- ckaf102_Supplementary_Data/ejph-2024-08-om-0547-File008.docx
- ckaf102_Supplementary_Data/ejph-2024-08-om-0547-File009.docx
- ckaf102_Supplementary_Data/ejph-2024-08-om-0547-File010.docx
- ckaf102_Supplementary_Data/ejph-2024-08-om-0547-File011.docx
- ckaf102_Supplementary_Data/ejph-2024-08-om-0547-File012.docx
- ckaf102_Supplementary_Data/ejph-2024-08-om-0547-File013.docx
